# Supplementary material for: Interspecific comparison of allometry between body weight and chest girth in domestic bovids
Source: Sci Rep. 2017 Jul 6;7:4817. doi: 10.1038/s41598-017-04976-z (PMC5500593; doi:10.1038/s41598-017-04976-z)
Supplement: Supplementary file 2 — Supplementary Data [file 41598_2017_4976_MOESM2_ESM.xlsx]

## Sheet: SD
Species	Breed	Chest girth (cm)	Body weight (kg)
Goat	Japanese Saanen	73.6	42.2
Goat	Japanese Saanen	77	38.6
Goat	Japanese Saanen	76.3	43.2
Goat	Japanese Saanen	77.1	42
Goat	Japanese Saanen	74.7	35.8
Goat	Japanese Saanen	72.2	37
Goat	Japanese Saanen	72	35
Goat	Japanese Saanen	71.3	36
Goat	Japanese Saanen	66.6	30.2
Goat	Japanese Saanen	75	40.4
Goat	Japanese Saanen	73.9	39.8
Goat	Japanese Saanen	73.1	34.2
Goat	Japanese Saanen	74.7	38.6
Goat	Japanese Saanen	74.8	36.4
Goat	Japanese Saanen	70.1	34.4
Goat	Japanese Saanen	70.5	34.8
Goat	Japanese Saanen	71.1	36.6
Goat	Japanese Saanen	70.5	31
Goat	Japanese Saanen	71.4	35.2
Goat	Japanese Saanen	77	43.4
Goat	Japanese Saanen	69	32.6
Goat	Japanese Saanen	70	39.6
Goat	Japanese Saanen	72.5	35
Goat	Japanese Saanen	72.2	38.4
Goat	Japanese Saanen	68.5	27
Goat	Japanese Saanen	73	36.5
Goat	Japanese Saanen	70.7	32.1
Goat	Japanese Saanen	70.5	37.2
Goat	Japanese Saanen	70.5	34.7
Goat	Japanese Saanen	68.1	31
Goat	Japanese Saanen	72.2	37
Goat	Japanese Saanen	73	37.6
Goat	Japanese Saanen	73.5	40.2
Goat	Japanese Saanen	77.7	35.6
Goat	Japanese Saanen	74.8	42
Goat	Japanese Saanen	77.8	43
Goat	Japanese Saanen	68.6	28.8
Goat	Japanese Saanen	76	40
Goat	Japanese Saanen	71.5	38
Goat	Japanese Saanen	66.5	27.9
Goat	Japanese Saanen	74.5	34.3
Goat	Japanese Saanen	72.5	34
Goat	Japanese Saanen	75	35.6
Goat	Japanese Saanen	76	37.6
Goat	Japanese Saanen	74.5	36.6
Goat	Japanese Saanen	76.4	43
Goat	Japanese Saanen	75.8	36.4
Goat	Japanese Saanen	73	37.2
Goat	Japanese Saanen	75.8	36.6
Goat	Japanese Saanen	75.9	34.8
Goat	Japanese Saanen	75	38.6
Goat	Japanese Saanen	72.4	31.2
Goat	Japanese Saanen	72.2	32.2
Goat	Japanese Saanen	64.5	24.2
Goat	Japanese Saanen	74	39.4
Goat	Japanese Saanen	73.5	38.1
Goat	Japanese Saanen	73.2	31.4
Goat	Japanese Saanen	69.6	33.8
Goat	Japanese Saanen	69.8	31
Goat	Japanese Saanen	70	33.6
Goat	Japanese Saanen	73	35.8
Goat	Japanese Saanen	70.5	30.8
Goat	Japanese Saanen	63.2	23
Goat	Japanese Saanen	74.4	34.6
Goat	Japanese Saanen	81.5	44.2
Goat	Japanese Saanen	69.2	29.8
Goat	Japanese Saanen	73.2	34.2
Goat	Japanese Saanen	73	32.6
Goat	Japanese Saanen	75.4	36.5
Goat	Japanese Saanen	74.4	31.9
Goat	Japanese Saanen	74.5	33.2
Goat	Japanese Saanen	74.4	38.6
Goat	Japanese Saanen	70.5	31.3
Goat	Japanese Saanen	77.7	34.4
Goat	Japanese Saanen	68.5	26.2
Goat	Japanese Saanen	77.4	37.9
Goat	Japanese Saanen	71.6	33.6
Goat	Japanese Saanen	75	33.1
Goat	Japanese Saanen	70.2	28.8
Goat	Japanese Saanen	69.1	26.8
Goat	Japanese Saanen	75.8	34.2
Goat	Japanese Saanen	74.2	35
Goat	Japanese Saanen	69.6	31.3
Goat	Japanese Saanen	70.3	28.8
Goat	Japanese Saanen	76.2	36.6
Goat	Japanese Saanen	71.4	33
Goat	Japanese Saanen	71.5	34
Goat	Japanese Saanen	66.2	30.9
Goat	Japanese Saanen	65.9	30.2
Goat	Japanese Saanen	70.7	31.2
Goat	Japanese Saanen	77.5	42.4
Goat	Japanese Saanen	70.8	34.2
Goat	Japanese Saanen	70.5	33
Goat	Japanese Saanen	71.8	36.2
Goat	Japanese Saanen	69.8	31.6
Goat	Japanese Saanen	69.3	35.6
Goat	Japanese Saanen	74	31.6
Goat	Japanese Saanen	72.5	33.4
Goat	Japanese Saanen	72.6	35.2
Goat	Japanese Saanen	77.2	36
Goat	Japanese Saanen	72	33.6
Goat	Japanese Saanen	73.5	39
Goat	Japanese Saanen	70	35.2
Goat	Japanese Saanen	70.5	35.1
Goat	Japanese Saanen	73	37.4
Goat	Japanese Saanen	69	32.6
Goat	Japanese Saanen	68	29
Goat	Japanese Saanen	71.5	32.7
Goat	Japanese Saanen	67	30.4
Goat	Japanese Saanen	76	38.1
Goat	Japanese Saanen	72.5	33.2
Goat	Japanese Saanen	69.5	32.7
Goat	Japanese Saanen	70	28.7
Goat	Japanese Saanen	68	29.8
Goat	Japanese Saanen	67.5	31.6
Goat	Japanese Saanen	66	27.4
Goat	Japanese Saanen	69.5	33.9
Goat	Japanese Saanen	65	29.7
Goat	Japanese Saanen	65	23.1
Goat	Japanese Saanen	65	28.6
Goat	Japanese Saanen	67.5	29.5
Goat	Japanese Saanen	71.5	35.5
Goat	Japanese Saanen	68.5	31.8
Goat	Japanese Saanen	69	34.7
Goat	Japanese Saanen	69.5	31.6
Goat	Japanese Saanen	65	28.2
Goat	Japanese Saanen	66.5	30.2
Goat	Japanese Saanen	65	28
Goat	Japanese Saanen	63	23.6
Goat	Japanese Saanen	66.3	28
Goat	Japanese Saanen	61	24.9
Goat	Japanese Saanen	73	33.5
Goat	Japanese Saanen	72.5	37.6
Goat	Japanese Saanen	68.6	32.6
Goat	Japanese Saanen	66	25.2
Goat	Japanese Saanen	69	28.5
Goat	Japanese Saanen	66.2	29.5
Goat	Japanese Saanen	70.7	32.8
Goat	Japanese Saanen	68.3	32
Goat	Japanese Saanen	68.2	32.5
Goat	Japanese Saanen	67.5	29.2
Goat	Japanese Saanen	65.5	26.8
Goat	Japanese Saanen	68.1	27.2
Goat	Japanese Saanen	71	27.4
Goat	Japanese Saanen	68.7	33.6
Goat	Japanese Saanen	70	30.4
Goat	Japanese Saanen	66.9	30
Goat	Japanese Saanen	68	32.6
Goat	Japanese Saanen	71.4	34.2
Goat	Japanese Saanen	75.6	39.3
Goat	Japanese Saanen	69.7	31.4
Goat	Japanese Saanen	72	32.5
Goat	Japanese Saanen	76.2	33
Goat	Japanese Saanen	69	32.4
Goat	Japanese Saanen	69.5	32.3
Goat	Japanese Saanen	71	32.3
Goat	Japanese Saanen	70.5	31.2
Goat	Japanese Saanen	66.6	26.6
Goat	Japanese Saanen	68.9	31.6
Goat	Japanese Saanen	69.5	29.8
Goat	Japanese Saanen	67.1	27.8
Goat	Japanese Saanen	72.4	29.7
Goat	Japanese Saanen	67.5	30.3
Goat	Japanese Saanen	65	24.7
Goat	Japanese Saanen	67.4	26.3
Goat	Japanese Saanen	66.8	27.4
Goat	Japanese Saanen	65.6	24.9
Goat	Japanese Saanen	67	27.2
Goat	Japanese Saanen	68.4	29.1
Goat	Japanese Saanen	61	21.9
Goat	Japanese Saanen	62	23.3
Goat	Japanese Saanen	65.4	26.2
Goat	Japanese Saanen	67.1	28.5
Goat	Japanese Saanen	65	27.2
Goat	Japanese Saanen	68.8	28.8
Goat	Japanese Saanen	71.3	32.5
Goat	Japanese Saanen	64.5	25.4
Goat	Japanese Saanen	65.5	26.1
Goat	Japanese Saanen	68	27.6
Goat	Japanese Saanen	63	24.2
Goat	Japanese Saanen	64.6	27.1
Goat	Japanese Saanen	65.6	26.5
Goat	Japanese Saanen	68.2	28.2
Goat	Japanese Saanen	64.6	27.8
Goat	Japanese Saanen	67.7	28.8
Goat	Japanese Saanen	65	28.4
Goat	Japanese Saanen	67	27.5
Goat	Japanese Saanen	61.5	23
Goat	Japanese Saanen	66.2	29.2
Goat	Japanese Saanen	65	29.2
Goat	Japanese Saanen	64.5	27.2
Goat	Japanese Saanen	66.7	27.4
Goat	Japanese Saanen	62.4	24.9
Goat	Japanese Saanen	65.2	26.6
Goat	Japanese Saanen	65.1	29.2
Goat	Japanese Saanen	65.5	28.2
Goat	Japanese Saanen	64.2	28.2
Goat	Japanese Saanen	65	27.9
Goat	Japanese Saanen	63.5	22.4
Goat	Japanese Saanen	65	26.2
Goat	Japanese Saanen	86.5	52.4
Goat	Japanese Saanen	91	63.8
Goat	Japanese Saanen	88.6	63.8
Goat	Japanese Saanen	83.2	47.8
Goat	Japanese Saanen	76.8	41.6
Goat	Japanese Saanen	87	46.9
Goat	Japanese Saanen	87.5	65.8
Goat	Japanese Saanen	84.3	60
Goat	Japanese Saanen	90.5	67.6
Goat	Japanese Saanen	91.2	75.4
Goat	Japanese Saanen	81.8	47.8
Goat	Japanese Saanen	84.5	56.1
Goat	Japanese Saanen	91.6	64.2
Goat	Japanese Saanen	87.5	48.2
Goat	Japanese Saanen	77	35.6
Goat	Japanese Saanen	80.6	39
Goat	Japanese Saanen	88.6	56.2
Goat	Japanese Saanen	97	75.6
Goat	Japanese Saanen	86.2	56.6
Goat	Japanese Saanen	94.1	73.2
Goat	Japanese Saanen	83.5	53.8
Goat	Japanese Saanen	84.4	58.9
Goat	Japanese Saanen	85.6	48.4
Goat	Japanese Saanen	83.2	48.1
Goat	Japanese Saanen	83.8	50.8
Goat	Japanese Saanen	84.5	46.4
Goat	Japanese Saanen	85.1	52.9
Goat	Japanese Saanen	88.2	56.4
Goat	Japanese Saanen	90.2	57.5
Goat	Japanese Saanen	86	57.9
Goat	Japanese Saanen	92.1	67.8
Goat	Japanese Saanen	86.6	61.6
Goat	Japanese Saanen	88.2	66.8
Goat	Japanese Saanen	94.8	68.2
Goat	Japanese Saanen	73	36.8
Goat	Japanese Saanen	85.5	53.8
Goat	Japanese Saanen	87.9	61.6
Goat	Japanese Saanen	89.4	55.8
Goat	Japanese Saanen	85.8	59.6
Goat	Japanese Saanen	90.1	62.6
Goat	Japanese Saanen	89.2	64.8
Goat	Japanese Saanen	84	53.5
Goat	Japanese Saanen	88.7	48.9
Goat	Japanese Saanen	81.5	48
Goat	Japanese Saanen	90	57.9
Goat	Japanese Saanen	87.2	62.4
Goat	Japanese Saanen	81	48.5
Goat	Japanese Saanen	80.3	47.9
Goat	Japanese Saanen	89.6	58.6
Goat	Japanese Saanen	88.7	63
Goat	Japanese Saanen	77	35.6
Goat	Japanese Saanen	80.6	39
Goat	Japanese Saanen	86	48.1
Goat	Japanese Saanen	90.5	64.3
Goat	Japanese Saanen	93.5	70.3
Goat	Japanese Saanen	87.5	60.4
Goat	Japanese Saanen	85	55.4
Goat	Japanese Saanen	98	75.3
Goat	Japanese Saanen	90	63.8
Goat	Japanese Saanen	88	59.2
Goat	Japanese Saanen	91.3	62.2
Goat	Japanese Saanen	86.3	65
Goat	Japanese Saanen	92	69.4
Goat	Japanese Saanen	91	60.2
Goat	Japanese Saanen	86	57.6
Goat	Japanese Saanen	80.5	45.4
Goat	Japanese Saanen	85.8	58.6
Goat	Japanese Saanen	83.1	54.4
Goat	Japanese Saanen	82.1	50.1
Goat	Japanese Saanen	89.5	63.2
Goat	Japanese Saanen	84.8	58.2
Goat	Japanese Saanen	88.7	59
Goat	Japanese Saanen	86.6	61.4
Goat	Japanese Saanen	89.4	59
Goat	Japanese Saanen	89	62.8
Goat	Japanese Saanen	89.6	62.2
Goat	Japanese Saanen	90.8	63.8
Goat	Japanese Saanen	83	55.8
Goat	Japanese Saanen	82.5	53.4
Goat	Japanese Saanen	91	65.7
Goat	Japanese Saanen	87	53.7
Goat	Japanese Saanen	81	45.9
Goat	Japanese Saanen	90.1	62.7
Goat	Japanese Saanen	82.2	53.3
Goat	Japanese Saanen	90	64.9
Goat	Japanese Saanen	87.3	64.4
Goat	Japanese Saanen	80.2	45.9
Goat	Japanese Saanen	80.5	41.1
Goat	Japanese Saanen	78.4	46.1
Goat	Japanese Saanen	88	55.8
Goat	Japanese Saanen	82.5	58.8
Goat	Japanese Saanen	81.6	50.5
Goat	Japanese Saanen	78.8	45.6
Goat	Japanese Saanen	83.3	54.8
Goat	Japanese Saanen	78.6	46.2
Goat	Japanese Saanen	75.1	39.2
Goat	Japanese Saanen	76.9	49.8
Goat	Japanese Saanen	84.2	49.9
Goat	Japanese Saanen	79.6	48.5
Goat	Japanese Saanen	82.5	48.1
Goat	Japanese Saanen	84.1	47.7
Goat	Japanese Saanen	83.3	45.9
Goat	Japanese Saanen	84.7	48.2
Goat	Japanese Saanen	78	43.1
Goat	Japanese Saanen	79	44
Goat	Japanese Saanen	80.1	46.4
Goat	Japanese Saanen	78.9	41.3
Goat	Japanese Saanen	81.6	49
Goat	Japanese Saanen	84	53.2
Goat	Japanese Saanen	77.6	44
Goat	Japanese Saanen	87.8	64.5
Goat	Japanese Saanen	86.8	67.8
Goat	Japanese Saanen	83	50
Goat	Japanese Saanen	87	64.4
Goat	Japanese Saanen	84.7	52.8
Goat	Japanese Saanen	82.1	51
Goat	Japanese Saanen	98	84.5
Goat	Japanese Saanen	97.6	82.2
Goat	Japanese Saanen	93.7	70.3
Goat	Japanese Saanen	89.1	63.8
Goat	Japanese Saanen	92	58.2
Goat	Japanese Saanen	92.1	75.7
Goat	Japanese Saanen	90.7	70
Goat	Japanese Saanen	92	71.9
Goat	Japanese Saanen	89	61.4
Goat	Japanese Saanen	92	82
Goat	Japanese Saanen	87.7	61
Goat	Japanese Saanen	84.1	55.6
Goat	Japanese Saanen	88.6	62.8
Goat	Japanese Saanen	92.6	65.8
Goat	Japanese Saanen	92.5	71.1
Goat	Japanese Saanen	91.8	69.6
Goat	Japanese Saanen	95.2	81.1
Goat	Japanese Saanen	91.5	67.8
Goat	Japanese Saanen	97.7	77.4
Goat	Japanese Saanen	90.5	64
Goat	Japanese Saanen	96.5	63.4
Goat	Japanese Saanen	93.5	83.2
Goat	Japanese Saanen	100.4	82.8
Goat	Japanese Saanen	91.1	70
Goat	Japanese Saanen	94.5	69.2
Goat	Japanese Saanen	98.5	77
Goat	Japanese Saanen	90.3	60.4
Goat	Japanese Saanen	97.6	84.6
Goat	Japanese Saanen	93.6	65.8
Goat	Japanese Saanen	95.6	68.2
Goat	Japanese Saanen	84.1	46
Goat	Japanese Saanen	89.6	55.2
Goat	Japanese Saanen	90.8	59
Goat	Japanese Saanen	96.5	73.6
Goat	Japanese Saanen	89.8	64.1
Goat	Japanese Saanen	98.1	80.7
Goat	Japanese Saanen	90.9	73.5
Goat	Japanese Saanen	97.3	78.4
Goat	Japanese Saanen	95.5	70
Goat	Japanese Saanen	97.4	85.8
Goat	Japanese Saanen	99.8	80.4
Goat	Japanese Saanen	92.1	75.7
Goat	Japanese Saanen	93.2	68.2
Goat	Japanese Saanen	94	73.6
Goat	Japanese Saanen	96.4	85
Goat	Japanese Saanen	88.5	74.2
Goat	Japanese Saanen	96.2	80
Goat	Japanese Saanen	91.2	64
Goat	Japanese Saanen	88.5	58.8
Goat	Japanese Saanen	95.4	79.4
Goat	Japanese Saanen	90.8	81
Goat	Japanese Saanen	97.1	84.7
Goat	Japanese Saanen	97.3	82.2
Goat	Japanese Saanen	87.7	62.8
Goat	Japanese Saanen	84	54.3
Goat	Japanese Saanen	88.2	72.5
Goat	Japanese Saanen	86.1	60
Goat	Japanese Saanen	85	54.9
Goat	Japanese Saanen	94.3	75.4
Goat	Japanese Saanen	90.2	73.2
Goat	Japanese Saanen	93.5	78.8
Goat	Japanese Saanen	91.1	84.8
Goat	Japanese Saanen	88.4	74.8
Goat	Japanese Saanen	88.5	69.2
Goat	Japanese Saanen	97.6	83.8
Goat	Japanese Saanen	90.5	78
Goat	Japanese Saanen	87.2	67.7
Goat	Japanese Saanen	88.5	64
Goat	Japanese Saanen	91.2	65.6
Goat	Japanese Saanen	90.5	62.1
Goat	Japanese Saanen	88.7	60.8
Goat	Japanese Saanen	86.5	64.4
Goat	Japanese Saanen	89.5	57.6
Goat	Japanese Saanen	83.9	46.4
Goat	Japanese Saanen	84.4	47.7
Goat	Japanese Saanen	85.6	57.4
Goat	Japanese Saanen	86.1	60.2
Goat	Japanese Saanen	87.1	59
Goat	Japanese Saanen	86.5	58.8
Zebu-cattle	Holstein-zebu	130	189
Zebu-cattle	Holstein-zebu	131	162.5
Zebu-cattle	Holstein-zebu	125	154.5
Zebu-cattle	Holstein-zebu	128	182
Zebu-cattle	Holstein-zebu	147	262
Zebu-cattle	Holstein-zebu	166	347
Zebu-cattle	Holstein-zebu	135	223
Zebu-cattle	Holstein-zebu	144	224
Zebu-cattle	Holstein-zebu	141	207
Zebu-cattle	Holstein-zebu	142	210
Zebu-cattle	Holstein-zebu	143	214
Zebu-cattle	Holstein-zebu	140	246
Zebu-cattle	Holstein-zebu	131	191.5
Zebu-cattle	Holstein-zebu	143	232
Zebu-cattle	Holstein-zebu	152	256
Zebu-cattle	Holstein-zebu	156	318
Zebu-cattle	Holstein-zebu	152	262
Zebu-cattle	Holstein-zebu	140	202
Zebu-cattle	Holstein-zebu	149	228
Zebu-cattle	Holstein-zebu	151	261
Zebu-cattle	Holstein-zebu	139	230
Zebu-cattle	Holstein-zebu	160	375
Zebu-cattle	Holstein-zebu	112	116
Zebu-cattle	Holstein-zebu	128	151
Zebu-cattle	Holstein-zebu	132	168
Zebu-cattle	Holstein-zebu	129	181
Zebu-cattle	Holstein-zebu	138	200
Zebu-cattle	Holstein-zebu	140	233
Zebu-cattle	Holstein-zebu	156	292
Zebu-cattle	Holstein-zebu	159	375
Zebu-cattle	Holstein-zebu	171	402
Zebu-cattle	Holstein-zebu	137	227
Zebu-cattle	Holstein-zebu	140	221
Zebu-cattle	Holstein-zebu	155	303
Zebu-cattle	Holstein-zebu	172	385
Zebu-cattle	Holstein-zebu	129	175
Zebu-cattle	Holstein-zebu	143	220
Zebu-cattle	Holstein-zebu	127	151.5
Zebu-cattle	Holstein-zebu	130	193
Zebu-cattle	Holstein-zebu	146	255
Zebu-cattle	Holstein-zebu	153	261
Zebu-cattle	Holstein-zebu	133	180
Zebu-cattle	Holstein-zebu	156	298
Zebu-cattle	Holstein-zebu	133	177
Zebu-cattle	Holstein-zebu	142	250
Zebu-cattle	Holstein-zebu	170	331
Zebu-cattle	Holstein-zebu	165	340
Zebu-cattle	Holstein-zebu	162	328
Zebu-cattle	Holstein-zebu	154	295
Zebu-cattle	Holstein-zebu	129	147
Zebu-cattle	Holstein-zebu	135	204
Zebu-cattle	Holstein-zebu	134	212
Zebu-cattle	Holstein-zebu	148	242
Zebu-cattle	Holstein-zebu	145	254
Zebu-cattle	Holstein-zebu	149	281
Zebu-cattle	Holstein-zebu	154	339
Zebu-cattle	Holstein-zebu	164	366
Zebu-cattle	Holstein-zebu	179	439
Zebu-cattle	Holstein-zebu	145	282
Zebu-cattle	Holstein-zebu	143	226
Zebu-cattle	Holstein-zebu	146	292
Zebu-cattle	Holstein-zebu	149	267
Zebu-cattle	Holstein-zebu	147	248
Zebu-cattle	Holstein-zebu	116	142
Zebu-cattle	Holstein-zebu	142	244
Zebu-cattle	Holstein-zebu	131	175
Zebu-cattle	Holstein-zebu	142	247
Zebu-cattle	Holstein-zebu	148	264
Zebu-cattle	Holstein-zebu	145	266
Zebu-cattle	Holstein-zebu	160	341
Zebu-cattle	Holstein-zebu	162	345
Zebu-cattle	Holstein-zebu	136	208
Zebu-cattle	Holstein-zebu	135	228
Zebu-cattle	Holstein-zebu	149	285
Zebu-cattle	Holstein-zebu	156	298
Zebu-cattle	Holstein-zebu	160	356
Zebu-cattle	Holstein-zebu	160	331
Zebu-cattle	Holstein-zebu	147	225
Zebu-cattle	Holstein-zebu	149	283
Zebu-cattle	Holstein-zebu	161	338
Zebu-cattle	Holstein-zebu	148	253
Zebu-cattle	Holstein-zebu	109	95
Zebu-cattle	Holstein-zebu	131	190
Zebu-cattle	Holstein-zebu	141	247
Zebu-cattle	Holstein-zebu	130	219
Zebu-cattle	Holstein-zebu	136	186
Zebu-cattle	Holstein-zebu	121	141
Zebu-cattle	Holstein-zebu	140	190
Zebu-cattle	Holstein-zebu	155	295
Zebu-cattle	Holstein-zebu	153	243
Zebu-cattle	Holstein-zebu	135	226
Zebu-cattle	Holstein-zebu	139	229
Zebu-cattle	Holstein-zebu	141	239
Zebu-cattle	Holstein-zebu	169	355
Zebu-cattle	Holstein-zebu	165	370
Zebu-cattle	Holstein-zebu	150	249
Zebu-cattle	Holstein-zebu	138	245
Zebu-cattle	Holstein-zebu	130	170
Zebu-cattle	Holstein-zebu	145	250
Zebu-cattle	Holstein-zebu	146	258
Zebu-cattle	Holstein-zebu	149	295
Zebu-cattle	Holstein-zebu	166	348
Zebu-cattle	Holstein-zebu	182	534
Zebu-cattle	Holstein-zebu	132	171
Zebu-cattle	Holstein-zebu	133	192
Zebu-cattle	Holstein-zebu	147	244
Zebu-cattle	Holstein-zebu	162	282
Zebu-cattle	Holstein-zebu	153	291
Zebu-cattle	Holstein-zebu	161	304
Zebu-cattle	Holstein-zebu	156	304
Zebu-cattle	Holstein-zebu	169	327
Zebu-cattle	Holstein-zebu	161	358
Zebu-cattle	Holstein-zebu	183	550
Zebu-cattle	Holstein-zebu	159	270
Zebu-cattle	Holstein-zebu	122	127
Zebu-cattle	Holstein-zebu	130	171
Zebu-cattle	Holstein-zebu	142	220
Zebu-cattle	Holstein-zebu	149	265
Zebu-cattle	Holstein-zebu	150	278
Zebu-cattle	Holstein-zebu	148	283
Zebu-cattle	Holstein-zebu	144	284
Zebu-cattle	Holstein-zebu	153	317
Zebu-cattle	Holstein-zebu	160	330
Zebu-cattle	Holstein-zebu	161	344
Zebu-cattle	Holstein-zebu	167	406
Zebu-cattle	Holstein-zebu	166	456
Zebu-cattle	Holstein-zebu	176	464
Zebu-cattle	Holstein-zebu	142	222
Zebu-cattle	Holstein-zebu	141	226
Zebu-cattle	Holstein-zebu	149	255
Zebu-cattle	Holstein-zebu	162	322
Zebu-cattle	Holstein-zebu	160	332
Zebu-cattle	Holstein-zebu	175	430
Zebu-cattle	Holstein-zebu	144	214
Zebu-cattle	Holstein-zebu	149	271
Zebu-cattle	Holstein-zebu	155	318
Zebu-cattle	Holstein-zebu	164	348
Zebu-cattle	Holstein-zebu	174	410
Zebu-cattle	Holstein-zebu	152	278
Zebu-cattle	Holstein-zebu	150	267
Zebu-cattle	Jersey-zebu	135	186.5
Zebu-cattle	Jersey-zebu	122	148.5
Zebu-cattle	Jersey-zebu	144	228
Zebu-cattle	Jersey-zebu	144	212
Zebu-cattle	Jersey-zebu	156	303
Zebu-cattle	Jersey-zebu	130	169
Zebu-cattle	Jersey-zebu	138	253
Zebu-cattle	Jersey-zebu	147	260
Zebu-cattle	Jersey-zebu	138	218
Zebu-cattle	Jersey-zebu	124	197.5
Zebu-cattle	Jersey-zebu	143	216
Zebu-cattle	Jersey-zebu	140	210
Zebu-cattle	Jersey-zebu	148	224
Zebu-cattle	Jersey-zebu	147	238
Zebu-cattle	Jersey-zebu	141	249
Zebu-cattle	Jersey-zebu	126	183
Zebu-cattle	Jersey-zebu	140	227
Zebu-cattle	Jersey-zebu	147	236
Zebu-cattle	Jersey-zebu	152	260
Zebu-cattle	Jersey-zebu	132	187
Zebu-cattle	Jersey-zebu	149	264
Zebu-cattle	Jersey-zebu	158	321
Zebu-cattle	Jersey-zebu	144	280
Zebu-cattle	Jersey-zebu	155	319
Zebu-cattle	Jersey-zebu	135	193.5
Zebu-cattle	Jersey-zebu	152	283
Zebu-cattle	Jersey-zebu	120	99
Zebu-cattle	Jersey-zebu	113	96
Zebu-cattle	Jersey-zebu	150	295
Zebu-cattle	Jersey-zebu	143	218
Zebu-cattle	Jersey-zebu	140	184.5
Zebu-cattle	Jersey-zebu	168	343
Zebu-cattle	Jersey-zebu	116	105.5
Zebu-cattle	Jersey-zebu	117	106
Zebu-cattle	Jersey-zebu	135	174
Zebu-cattle	Jersey-zebu	133	190
Zebu-cattle	Jersey-zebu	152	263
Zebu-cattle	Jersey-zebu	140	213
Zebu-cattle	Jersey-zebu	140	214
Zebu-cattle	Jersey-zebu	137	222
Zebu-cattle	Jersey-zebu	144	250
Zebu-cattle	Jersey-zebu	160	309
Zebu-cattle	Jersey-zebu	149	265
Zebu-cattle	Jersey-zebu	129	153
Zebu-cattle	Jersey-zebu	147	274
Zebu-cattle	Jersey-zebu	157	280
Zebu-cattle	Jersey-zebu	155	297
Zebu-cattle	Jersey-zebu	157	347
Zebu-cattle	Jersey-zebu	140	197
Zebu-cattle	Jersey-zebu	125	149
Zebu-cattle	Jersey-zebu	144	264
Zebu-cattle	Jersey-zebu	155	296
Zebu-cattle	Jersey-zebu	158	315
Zebu-cattle	Jersey-zebu	154	329
Zebu-cattle	Jersey-zebu	144	196
Zebu-cattle	Jersey-zebu	145	299
Zebu-cattle	Jersey-zebu	156	303
Zebu-cattle	Jersey-zebu	125	149.5
Zebu-cattle	Jersey-zebu	138	219
Zebu-cattle	Jersey-zebu	154	250
Zebu-cattle	Jersey-zebu	159	289
Zebu-cattle	Jersey-zebu	150	320
Zebu-cattle	Jersey-zebu	170	348
Zebu-cattle	Jersey-zebu	139	239
Zebu-cattle	Jersey-zebu	154	310
Zebu-cattle	Jersey-zebu	139	241
Buffalo	Nepalese local	95	74.5
Buffalo	Nepalese local	118	117
Buffalo	Nepalese local	135	161.5
Buffalo	Nepalese local	110	77
Buffalo	Nepalese local	108	103
Buffalo	Nepalese local	148	244
Buffalo	Nepalese local	145	207
Buffalo	Nepalese local	121	122
Buffalo	Nepalese local	116	112
Buffalo	Nepalese local	150	260
Buffalo	Nepalese local	144	213
Buffalo	Nepalese local	159	338
Buffalo	Nepalese local	154	258
Buffalo	Nepalese local	149	245
Buffalo	Nepalese local	151	292
Buffalo	Nepalese local	148	240
Buffalo	Nepalese local	169	293
Buffalo	Nepalese local	157	257
Buffalo	Nepalese local	155	259
Buffalo	Nepalese local	155	266
Buffalo	Nepalese local	121	130
Buffalo	Nepalese local	163	268
Buffalo	Nepalese local	167	297
Buffalo	Nepalese local	178	364
Buffalo	Nepalese local	163	246
Buffalo	Nepalese local	162	343
Buffalo	Nepalese local	155	251
Buffalo	Nepalese local	170	328
Buffalo	Nepalese local	161	279
Buffalo	Nepalese local	172	366
Buffalo	Nepalese local	179	369
Buffalo	Nepalese local	170	368
Buffalo	Nepalese local	174	377
Buffalo	Nepalese local	145	212
Buffalo	Nepalese local	156	271
Buffalo	Nepalese local	168	277
Buffalo	Nepalese local	165	310
Buffalo	Nepalese local	145	193.5
Buffalo	Nepalese local	140	214
Buffalo	Nepalese local	155	238
Buffalo	Nepalese local	168	301
Buffalo	Nepalese local	171	343
Buffalo	Nepalese local	167	338
Buffalo	Nepalese local	166	289
Buffalo	Nepalese local	114	127
Buffalo	Nepalese local	159	266
Buffalo	Nepalese local	164	338
Buffalo	Nepalese local	169	315
Buffalo	Nepalese local	151	256
Buffalo	Nepalese local	157	284
Buffalo	Nepalese local	187	409
Buffalo	Nepalese local	177	390
Buffalo	Nepalese local	162	288
Buffalo	Nepalese local	152	271
Buffalo	Nepalese local	160	273
Buffalo	Nepalese local	156	296
Buffalo	Nepalese local	147	237
Buffalo	Nepalese local	145	206
Buffalo	Nepalese local	170	380
Buffalo	Nepalese local	168	328
Buffalo	Nepalese local	151	240
Buffalo	Nepalese local	154	219
Buffalo	Nepalese local	155	260
Buffalo	Nepalese local	163	316
Buffalo	Nepalese local	184	431
Buffalo	Nepalese local	172	426
Buffalo	Nepalese local	151	274
Buffalo	Nepalese local	184	401
Buffalo	Nepalese local	162	269
Buffalo	Nepalese local	172	320
Buffalo	Nepalese local	174	327
Buffalo	Nepalese local	165	313
Buffalo	Nepalese local	161	287
Buffalo	Nepalese local	182	354
Buffalo	Nepalese local	163	313
Buffalo	Nepalese local	181	404
Buffalo	Nepalese local	180	356
Buffalo	Nepalese local	168	300
Buffalo	Nepalese local	145	238
Buffalo	Nepalese local	166	320
Buffalo	Nepalese local	177	353
Buffalo	Nepalese local	167	322
Buffalo	Nepalese local	172	284
Buffalo	Nepalese local	155	233
Buffalo	Nepalese local	170	335
Buffalo	Nepalese local	190	411
Buffalo	Nepalese local	160	282
Buffalo	Nepalese local	167	286
Buffalo	Nepalese local	157	275
Buffalo	Nepalese local	174	322
Buffalo	Nepalese local	156	235
Buffalo	Nepalese local	162	308
Buffalo	Nepalese local	168	316
Buffalo	Nepalese local	179	409
Buffalo	Nepalese local	174	348
Buffalo	Nepalese local	169	370
Buffalo	Nepalese local	174	372
Buffalo	Nepalese local	189	450
Buffalo	Nepalese local	173	348
Buffalo	Nepalese local	181	427
Buffalo	Nepalese local	154	283
Buffalo	Nepalese local	159	327
Buffalo	Nepalese local	171	348
Buffalo	Nepalese local	162	320
Buffalo	Nepalese local	159	285
Buffalo	Nepalese local	181	384
Buffalo	Nepalese local	188	461
Buffalo	Nepalese local	161	313
Buffalo	Nepalese local	169	350
Buffalo	Nepalese local	170	365
Buffalo	Nepalese local	178	366
Buffalo	Nepalese local	174	319
Buffalo	Nepalese local	170	321
Buffalo	Nepalese local	179	354
Buffalo	Nepalese local	175	370
Buffalo	Nepalese local	165	297
Buffalo	Nepalese local	178	418
Buffalo	Nepalese local	187	398
Buffalo	Nepalese local	176	385
Buffalo	Nepalese local	179	420
Buffalo	Nepalese local	177	400
Buffalo	Nepalese local	169	306
Buffalo	Nepalese local	167	371
Buffalo	Nepalese local	183	460
Buffalo	Nepalese local	180	451
Buffalo	Nepalese local	172	356
Buffalo	Nepalese local	186	471
Buffalo	Nepalese local	163	344
Buffalo	Nepalese local	170	407
Buffalo	Nepalese local	169	312
Buffalo	Nepalese local	168	353
Buffalo	Nepalese local	165	296
Buffalo	Nepalese local	184	401
Buffalo	Nepalese local	178	389
Buffalo	Nepalese local	177	401
Buffalo	Nepalese local	168	353
Buffalo	Nepalese local	171	345
Buffalo	Nepalese local	169	303
Buffalo	Nepalese local	193	462
Buffalo	Nepalese local	186	431
Buffalo	Nepalese local	168	334
Buffalo	Nepalese local	179	380
Buffalo	Nepalese local	188	446
Buffalo	Nepalese local	178	381
Buffalo	Nepalese local	184	453
Buffalo	Nepalese local	187	409
Buffalo	Nepalese local	179	473
Buffalo	Nepalese local	178	404
Buffalo	Nepalese local	183	442
Buffalo	Nepalese local	175	414
Buffalo	Nepalese local	176	387
Buffalo	Nepalese local	188	495
Buffalo	Nepalese local	189	427
Buffalo	Nepalese local	175	424
Buffalo	Nepalese local	169	361
Buffalo	Nepalese local	169	352
Buffalo	Nepalese local	166	310
Buffalo	Nepalese local	181	415
Buffalo	Nepalese local	165	327
Buffalo	Nepalese local	168	316
Buffalo	Nepalese local	175	366
Buffalo	Nepalese local	185	401
Buffalo	Nepalese local	190	476
Buffalo	Nepalese local	170	358
Buffalo	Nepalese local	161	305
Buffalo	Nepalese local	175	451
Buffalo	Nepalese local	166	336
Buffalo	Nepalese local	172	357
Buffalo	Nepalese local	182	438
Buffalo	Nepalese local	182	409
Buffalo	Nepalese local	178	456
Buffalo	Nepalese local	183	404
Buffalo	Nepalese local	175	384
Buffalo	Nepalese local	198	514
Buffalo	Nepalese local	181	392
Buffalo	Nepalese local	178	394
Buffalo	Nepalese local	166	328
Buffalo	Nepalese local	180	380
Buffalo	Nepalese local	155	276
Buffalo	Nepalese local	173	389
Buffalo	Nepalese local	174	392
Buffalo	Nepalese local	189	483
Buffalo	Nepalese local	172	401
Buffalo	Nepalese local	166	290
Buffalo	Nepalese local	187	425
Buffalo	Nepalese local	181	435
Buffalo	Nepalese local	170	383
Buffalo	Nepalese local	176	422
Buffalo	Nepalese local	167	313
Buffalo	Nepalese local	164	309
Buffalo	Nepalese local	169	428
Buffalo	Nepalese local	167	407
Buffalo	Nepalese local	177	423
Buffalo	Nepalese local	191	490
Buffalo	Nepalese local	179	401
Cattle	Mishima	115	125
Cattle	Mishima	119	139
Cattle	Mishima	100	79
Cattle	Mishima	107	103.5
Cattle	Mishima	98	78
Cattle	Mishima	65	19.8
Cattle	Mishima	86	57
Cattle	Mishima	76	36
Cattle	Mishima	80	36.8
Cattle	Mishima	116	142.5
Cattle	Mishima	112	110
Cattle	Mishima	108	104.5
Cattle	Mishima	118	135
Cattle	Mishima	107	85.5
Cattle	Mishima	97	83
Cattle	Mishima	92	55.5
Cattle	Mishima	77	38.6
Cattle	Mishima	57	17.7
Cattle	Mishima	65	22.6
Cattle	Mishima	124	145
Cattle	Mishima	119	134
Cattle	Mishima	116	127
Cattle	Mishima	122	159
Cattle	Mishima	109	100.5
Cattle	Mishima	100	91
Cattle	Mishima	95	68
Cattle	Mishima	96	68.5
Cattle	Mishima	96	64
Cattle	Mishima	66	24.6
Cattle	Mishima	79	38.2
Cattle	Mishima	128	147
Cattle	Mishima	122	145.5
Cattle	Mishima	126	154
Cattle	Mishima	125	181.5
Cattle	Mishima	115	126
Cattle	Mishima	106	100
Cattle	Mishima	106	88.5
Cattle	Mishima	109	93.5
Cattle	Mishima	88	57
Cattle	Mishima	126	165
Cattle	Mishima	131	162
Cattle	Mishima	134	161.5
Cattle	Mishima	137	189
Cattle	Mishima	125	143
Cattle	Mishima	115	124
Cattle	Mishima	116	115
Cattle	Mishima	112	111
Cattle	Mishima	89	51
Cattle	Mishima	101	76.5
Cattle	Mishima	90	51
Cattle	Mishima	72	31
Cattle	Mishima	68	23
Cattle	Mishima	72	29
Cattle	Mishima	132	173
Cattle	Mishima	130	161.5
Cattle	Mishima	130	184.5
Cattle	Mishima	141	226
Cattle	Mishima	127	157.5
Cattle	Mishima	116	135
Cattle	Mishima	117	110.5
Cattle	Mishima	119	122.5
Cattle	Mishima	118	132.5
Cattle	Mishima	97	76.5
Cattle	Mishima	108	93.5
Cattle	Mishima	99	76
Cattle	Mishima	87	56
Cattle	Mishima	82	46
Cattle	Mishima	89	54
Cattle	Mishima	71	29
Cattle	Mishima	71	27
Cattle	Mishima	72	31
Cattle	Mishima	66	21
Cattle	Mishima	133	173.5
Cattle	Mishima	136	191
Cattle	Mishima	141	221
Cattle	Mishima	133	185
Cattle	Mishima	122	141.5
Cattle	Mishima	121	135.5
Cattle	Mishima	125	144
Cattle	Mishima	125	151
Cattle	Mishima	107	102
Cattle	Mishima	115	122
Cattle	Mishima	109	98.5
Cattle	Mishima	104	90
Cattle	Mishima	99	78.5
Cattle	Mishima	99	71
Cattle	Mishima	84	45.2
Cattle	Mishima	85	45.4
Cattle	Mishima	87	51.5
Cattle	Mishima	86	43.4
Cattle	Mishima	136	202
Cattle	Mishima	133	184.5
Cattle	Mishima	132	195.5
Cattle	Mishima	146	232
Cattle	Mishima	134	180
Cattle	Mishima	124	159
Cattle	Mishima	127	148.5
Cattle	Mishima	128	151
Cattle	Mishima	132	165.5
Cattle	Mishima	114	117
Cattle	Mishima	122	133
Cattle	Mishima	113	117
Cattle	Mishima	112	109.5
Cattle	Mishima	115	130
Cattle	Mishima	106	95
Cattle	Mishima	97	77
Cattle	Mishima	96	65
Cattle	Mishima	99	78.5
Cattle	Mishima	99	81.5
Cattle	Mishima	88	57.5
Cattle	Mishima	138	219
Cattle	Mishima	140	187.5
Cattle	Mishima	135	202
Cattle	Mishima	144	256
Cattle	Mishima	137	188
Cattle	Mishima	124	169.5
Cattle	Mishima	122	110
Cattle	Mishima	133	175
Cattle	Mishima	117	130
Cattle	Mishima	125	149.5
Cattle	Mishima	120	136
Cattle	Mishima	118	131
Cattle	Mishima	127	153
Cattle	Mishima	107	103.5
Cattle	Mishima	103	99
Cattle	Mishima	102	90.5
Cattle	Mishima	106	102
Cattle	Mishima	103	81
Cattle	Mishima	97	72.5
Cattle	Mishima	75	32.2
Cattle	Mishima	139	185
Cattle	Mishima	142	208
Cattle	Mishima	146	257
Cattle	Mishima	140	192
Cattle	Mishima	130	168
Cattle	Mishima	140	177
Cattle	Mishima	119	133
Cattle	Mishima	129	157
Cattle	Mishima	125	144
Cattle	Mishima	112	109
Cattle	Mishima	114	115
Cattle	Mishima	106	100.5
Cattle	Mishima	109	106
Cattle	Mishima	104	86
Cattle	Mishima	108	80.5
Cattle	Mishima	85	46.6
Cattle	Mishima	149	233
Cattle	Mishima	138	209
Cattle	Mishima	149	266
Cattle	Mishima	143	220
Cattle	Mishima	128	171
Cattle	Mishima	143	195
Cattle	Mishima	128	155
Cattle	Mishima	130	172
Cattle	Mishima	125	150
Cattle	Mishima	128	165
Cattle	Mishima	121	137
Cattle	Mishima	120	137
Cattle	Mishima	114	124
Cattle	Mishima	113	112.5
Cattle	Mishima	113	114
Cattle	Mishima	105	81
Cattle	Mishima	114	103
Cattle	Mishima	98	74
Cattle	Mishima	72	27
Cattle	Mishima	150	231
Cattle	Mishima	146	218
Cattle	Mishima	154	255
Cattle	Mishima	145	227
Cattle	Mishima	129	182
Cattle	Mishima	140	197
Cattle	Mishima	129	164
Cattle	Mishima	135	168
Cattle	Mishima	127	153
Cattle	Mishima	128	175
Cattle	Mishima	119	135
Cattle	Mishima	129	149
Cattle	Mishima	126	156
Cattle	Mishima	121	127
Cattle	Mishima	115	122
Cattle	Mishima	109	87.5
Cattle	Mishima	119	119.5
Cattle	Mishima	110	95
Cattle	Mishima	84	45.4
Cattle	Mishima	73	29
Cattle	Mishima	70	26.2
Cattle	Mishima	73	28
Cattle	Mishima	64	20.4
Cattle	Mishima	64	19.8
Cattle	Mishima	152	257
Cattle	Mishima	146	218
Cattle	Mishima	139	202
Cattle	Mishima	143	218
Cattle	Mishima	155	257
Cattle	Mishima	131	185
Cattle	Mishima	149	220
Cattle	Mishima	132	182
Cattle	Mishima	136	184.5
Cattle	Mishima	130	163.5
Cattle	Mishima	135	184
Cattle	Mishima	145	214
Cattle	Mishima	125	136.5
Cattle	Mishima	132	170
Cattle	Mishima	131	160
Cattle	Mishima	128	159
Cattle	Mishima	123	131
Cattle	Mishima	113	116
Cattle	Mishima	127	136
Cattle	Mishima	114	99
Cattle	Mishima	100	75
Cattle	Mishima	91	54
Cattle	Mishima	86	52
Cattle	Mishima	91	56.5
Cattle	Mishima	75	31.2
Cattle	Mishima	84	42.2
Cattle	Mishima	80	40.2
Cattle	Mishima	78	30
Cattle	Mishima	64	17.5
Cattle	Mishima	65	18.6
Cattle	Mishima	143	230
Cattle	Mishima	156	259
Cattle	Mishima	161	308
Cattle	Mishima	165	328
Cattle	Mishima	167	340
Cattle	Mishima	152	268
Cattle	Mishima	145	220
Cattle	Mishima	143	244
Cattle	Mishima	142	209
Cattle	Mishima	145	219
Cattle	Mishima	142	178
Cattle	Mishima	144	247
Cattle	Mishima	145	232
Cattle	Mishima	152	253
Cattle	Mishima	154	234
Cattle	Mishima	155	312
Cattle	Mishima	146	209
Cattle	Mishima	142	223
Cattle	Mishima	142	197
Cattle	Mishima	129	159
Cattle	Mishima	133	165.5
Cattle	Mishima	137	159
Cattle	Mishima	131	149
Cattle	Mishima	131	173
Cattle	Mishima	126	133.5
Cattle	Mishima	122	153
Cattle	Mishima	127	164
Cattle	Mishima	124	175.5
Cattle	Mishima	164	377
Cattle	Mishima	167	369
Cattle	Mishima	156	314
Cattle	Mishima	151	247
Cattle	Mishima	155	268
Cattle	Mishima	154	249
Cattle	Mishima	147	247
Cattle	Mishima	125	148
Cattle	Mishima	126	158
Cattle	Mishima	147	214
Cattle	Mishima	139	212
Cattle	Mishima	147	249
Cattle	Mishima	145	196
Cattle	Mishima	149	286
Cattle	Mishima	147	243
Cattle	Mishima	135	214
Cattle	Mishima	133	182
Cattle	Mishima	119	130
Cattle	Mishima	110	108.5
Cattle	Mishima	151	245
Cattle	Mishima	148	247
Cattle	Mishima	149	286
Cattle	Mishima	149	258
Cattle	Mishima	145	236
Cattle	Mishima	146	252
Cattle	Mishima	151	224
Cattle	Mishima	144	235
Cattle	Mishima	148	234
Cattle	Mishima	119	132.6
Cattle	Mishima	149	249
Cattle	Mishima	145	195
Cattle	Mishima	144	231
Cattle	Mishima	161	303
Cattle	Mishima	143	219
Cattle	Mishima	164	310
Cattle	Mishima	154	250
Cattle	Mishima	152	254
Cattle	Mishima	150	261
Cattle	Mishima	144	247
Cattle	Mishima	148	226
Cattle	Mishima	138	210
Cattle	Mishima	154	275
Cattle	Mishima	151	244
Cattle	Mishima	143	236
Cattle	Mishima	148	233
Cattle	Mishima	148	242
Cattle	Mishima	125	161
Cattle	Mishima	128	168.5
Cattle	Mishima	123	162.5
Cattle	Mishima	151	267
Cattle	Mishima	154	271
Cattle	Mishima	129	169
Cattle	Mishima	151	279
Cattle	Mishima	124	114
Cattle	Mishima	124	114
Cattle	Mishima	115	117
Cattle	Mishima	149	244
Cattle	Mishima	141	226
Cattle	Mishima	148	246
Cattle	Mishima	119	145.5
Cattle	Mishima	145	257
Cattle	Mishima	146	258
Cattle	Mishima	144	240
Cattle	Mishima	165	303
Cattle	Mishima	140	225
Cattle	Mishima	154	222
Cattle	Mishima	162	299
Cattle	Mishima	144	245
Cattle	Mishima	152	237
Cattle	Mishima	145	209
Cattle	Mishima	151	246
Cattle	Mishima	151	254
Cattle	Mishima	129	179.5
Cattle	Mishima	136	189
Cattle	Mishima	132	186.5
Cattle	Mishima	152	229
Cattle	Mishima	154	257
Cattle	Mishima	158	294
Cattle	Mishima	128	164
Cattle	Mishima	151	263
Cattle	Mishima	116	96.5
Cattle	Mishima	150	263
Cattle	Mishima	145	213
Cattle	Mishima	150	263
Cattle	Mishima	118	141.5
Cattle	Mishima	152	252
Cattle	Mishima	147	226
Cattle	Mishima	145	226
Cattle	Mishima	163	277
Cattle	Mishima	143	239
Cattle	Mishima	152	227
Cattle	Mishima	158	265
Cattle	Mishima	147	236
Cattle	Mishima	150	215
Cattle	Mishima	147	240
Cattle	Mishima	153	254
Cattle	Mishima	149	244
Cattle	Mishima	134	171
Cattle	Mishima	133	190.5
Cattle	Mishima	136	199
Cattle	Mishima	152	237
Cattle	Mishima	157	260
Cattle	Mishima	134	165.5
Cattle	Mishima	160	312
Cattle	Mishima	152	226
Cattle	Mishima	147	205
Cattle	Mishima	147	197
Cattle	Mishima	124	144
Cattle	Mishima	155	290
Cattle	Mishima	147	232
Cattle	Mishima	148	230
Cattle	Mishima	160	282
Cattle	Mishima	157	249
Cattle	Mishima	166	340
Cattle	Mishima	160	296
Cattle	Mishima	154	244
Cattle	Mishima	150	291
Cattle	Mishima	136	190
Cattle	Mishima	143	189
Cattle	Mishima	143	221
Cattle	Mishima	155	291
Cattle	Mishima	150	256
Cattle	Mishima	154	277
Cattle	Mishima	136	201
Cattle	Mishima	163	315
Cattle	Mishima	150	226
Cattle	Mishima	154	230
Cattle	Mishima	151	289
Cattle	Mishima	144	219
Cattle	Mishima	151	275
Cattle	Mishima	125	147
Cattle	Mishima	156	302
Cattle	Mishima	150	247
Cattle	Mishima	143	218
Cattle	Mishima	164	286
Cattle	Mishima	158	273
Cattle	Mishima	155	238
Cattle	Mishima	162	315
Cattle	Mishima	153	266
Cattle	Mishima	150	236
Cattle	Mishima	146	255
Cattle	Mishima	139	197
Cattle	Mishima	145	219
Cattle	Mishima	137	205
Cattle	Mishima	155	274
Cattle	Mishima	157	245
Cattle	Mishima	149	243
Cattle	Mishima	154	256
Cattle	Mishima	135	174
Cattle	Mishima	150	239
Cattle	Mishima	145	260
Cattle	Mishima	150	233
Cattle	Mishima	150	233
Cattle	Mishima	148	253
Cattle	Mishima	128	151
Cattle	Mishima	155	275
Cattle	Mishima	153	246
Cattle	Mishima	147	263
Cattle	Mishima	161	274
Cattle	Mishima	149	262
Cattle	Mishima	147	253
Cattle	Mishima	162	316
Cattle	Mishima	176	374
Cattle	Mishima	161	326
Cattle	Mishima	160	292
Cattle	Mishima	159	343
Cattle	Mishima	155	309
Cattle	Mishima	145	231
Cattle	Mishima	151	275
Cattle	Mishima	145	252
Cattle	Mishima	150	257
Cattle	Mishima	152	272
Cattle	Mishima	141	238
Cattle	Mishima	140	199.5
Cattle	Mishima	149	227
Cattle	Mishima	138	203
Cattle	Mishima	138	208
Cattle	Mishima	155	302
Cattle	Mishima	154	283
Cattle	Mishima	151	256
Cattle	Mishima	152	269
Cattle	Mishima	139	216
Cattle	Mishima	134	178
Cattle	Mishima	148	228
Cattle	Mishima	153	279
Cattle	Mishima	150	247
Cattle	Mishima	155	268
Cattle	Mishima	149	241
Cattle	Mishima	137	198
Cattle	Mishima	138	188.5
Cattle	Mishima	158	267
Cattle	Mishima	141	224
Cattle	Mishima	148	239
Cattle	Mishima	150	272
Cattle	Mishima	146	247
Cattle	Mishima	149	258
Cattle	Mishima	145	231
Cattle	Mishima	147	253
Cattle	Mishima	138	189.5
Cattle	Mishima	130	154
Cattle	Mishima	145	253
Cattle	Mishima	148	272
Cattle	Mishima	158	300
Cattle	Mishima	155	264
Cattle	Mishima	155	292
Cattle	Mishima	141	221
Cattle	Mishima	155	269
Cattle	Mishima	150	260
Cattle	Mishima	147	277
Cattle	Mishima	152	256
Cattle	Mishima	156	285
Cattle	Mishima	158	270
Cattle	Mishima	146	264
Cattle	Mishima	152	237
Cattle	Mishima	143	250
Cattle	Mishima	138	205
Cattle	Mishima	145	249
Cattle	Mishima	140	215
Cattle	Mishima	139	196
Cattle	Mishima	139	203
Cattle	Mishima	135	186.5
Cattle	Mishima	150	257
Cattle	Mishima	153	288
Cattle	Mishima	144	230
Cattle	Mishima	147	259
Cattle	Mishima	145	235
Cattle	Mishima	142	212
Cattle	Mishima	162	320
Cattle	Mishima	147	226
Cattle	Mishima	169	384
Cattle	Mishima	162	337
Cattle	Mishima	148	234
Cattle	Mishima	161	286
Cattle	Mishima	161	283
Cattle	Mishima	143	236
Cattle	Mishima	150	243
Cattle	Mishima	152	230
Cattle	Mishima	144	237
Cattle	Mishima	143	210
Cattle	Mishima	150	247
Cattle	Mishima	146	242
Cattle	Mishima	146	225
Cattle	Mishima	143	203
Cattle	Mishima	140	207
Cattle	Mishima	145	223
Cattle	Mishima	135	186
Cattle	Mishima	154	276
Cattle	Mishima	156	287
Cattle	Mishima	133	183
Cattle	Mishima	148	253
Cattle	Mishima	155	279
Cattle	Mishima	154	253
Cattle	Mishima	142	248
Cattle	Mishima	147	216
Cattle	Mishima	142	203
Cattle	Mishima	137	198
Cattle	Mishima	153	274
Cattle	Mishima	146	238
Cattle	Mishima	163	331
Cattle	Mishima	152	253
Cattle	Mishima	148	246
Cattle	Mishima	152	267
Cattle	Mishima	169	350
Cattle	Mishima	150	235
Cattle	Mishima	160	315
Cattle	Mishima	155	256
Cattle	Mishima	160	274
Cattle	Mishima	164	285
Cattle	Mishima	147	235
Cattle	Mishima	159	281
Cattle	Mishima	153	251
Cattle	Mishima	155	222
Cattle	Mishima	145	209
Cattle	Mishima	144	203
Cattle	Mishima	142	208
Cattle	Mishima	136	187
Cattle	Mishima	152	280
Cattle	Mishima	156	227
Cattle	Mishima	134	191
Cattle	Mishima	147	215
Cattle	Mishima	145	245
Cattle	Mishima	144	237
Cattle	Mishima	152	239
Cattle	Mishima	144	249
Cattle	Mishima	152	280
Cattle	Mishima	145	200
Cattle	Mishima	147	208
Cattle	Mishima	152	264
Cattle	Mishima	148	239
Cattle	Mishima	154	218
Cattle	Mishima	150	269
Cattle	Mishima	168	360
Cattle	Mishima	152	241
Cattle	Mishima	165	327
Cattle	Mishima	162	296
Cattle	Mishima	149	242
Cattle	Mishima	152	230
Cattle	Mishima	140	179
Cattle	Mishima	150	249
Cattle	Mishima	145	214
Cattle	Mishima	139	180
Cattle	Mishima	157	281
Cattle	Mishima	161	286
Cattle	Mishima	136	174
Cattle	Mishima	155	320
Cattle	Mishima	141	197
Cattle	Mishima	156	295
Cattle	Mishima	145	252
Cattle	Mishima	152	245
Cattle	Mishima	150	254
Cattle	Mishima	164	314
Cattle	Mishima	154	258
Cattle	Mishima	151	246
Cattle	Mishima	153	250
Cattle	Mishima	176	440
Cattle	Mishima	146	213
Cattle	Mishima	160	316
Cattle	Mishima	155	238
Cattle	Mishima	147	217
Cattle	Mishima	149	234
Cattle	Mishima	152	242
Cattle	Mishima	150	242
Cattle	Mishima	148	223
Cattle	Mishima	165	338
Cattle	Mishima	139	181
Cattle	Mishima	145	209
Cattle	Mishima	137	193
Cattle	Mishima	137	171.5
Cattle	Mishima	137	189
Cattle	Mishima	149	258
Cattle	Mishima	150	244
Cattle	Mishima	145	201
Cattle	Mishima	149	236
Cattle	Mishima	168	313
Cattle	Mishima	155	277
Cattle	Mishima	148	218
Cattle	Mishima	147	253
Cattle	Mishima	154	253
Cattle	Mishima	147	227
Cattle	Mishima	142	187
Cattle	Mishima	153	260
Cattle	Mishima	154	252
Cattle	Mishima	155	256
Cattle	Mishima	138	194
Cattle	Mishima	154	260
Cattle	Mishima	152	258
Cattle	Mishima	156	253
Cattle	Mishima	174	416
Cattle	Mishima	154	256
Cattle	Mishima	160	321
Cattle	Mishima	146	229
Cattle	Mishima	142	217
Cattle	Mishima	141	201
Cattle	Mishima	141	168
Cattle	Mishima	151	244
Cattle	Mishima	156	281
Cattle	Mishima	142	193
Cattle	Mishima	159	295
Cattle	Mishima	155	255
Cattle	Mishima	146	210
Cattle	Mishima	154	224
Cattle	Mishima	137	164
Cattle	Mishima	152	232
Cattle	Mishima	149	217
Cattle	Mishima	166	334
Cattle	Mishima	138	184
Cattle	Mishima	147	234
Cattle	Mishima	176	429
Cattle	Mishima	153	271
Cattle	Mishima	158	296
Cattle	Mishima	145	216
Cattle	Mishima	157	293
Cattle	Mishima	156	278
Cattle	Mishima	149	229
Cattle	Mishima	152	249
Cattle	Mishima	148	227
Cattle	Mishima	152	230
Cattle	Mishima	150	230
Cattle	Mishima	148	211
Cattle	Mishima	151	258
Cattle	Mishima	151	247
Cattle	Mishima	170	352
Cattle	Mishima	145	230
Cattle	Mishima	167	372
Cattle	Mishima	141	211
Cattle	Mishima	142	185.5
Cattle	Mishima	146	209
Cattle	Mishima	143	206
Cattle	Mishima	145	212
Cattle	Mishima	142	192.5
Cattle	Mishima	145	220
Cattle	Mishima	150	249
Cattle	Mishima	152	265
Cattle	Mishima	147	239
Cattle	Mishima	135	176
Cattle	Mishima	170	297
Cattle	Mishima	158	283
Cattle	Mishima	155	240
Cattle	Mishima	150	270
Cattle	Mishima	150	280
Cattle	Mishima	150	244
Cattle	Mishima	146	234
Cattle	Mishima	157	270
Cattle	Mishima	147	230
Cattle	Mishima	150	269
Cattle	Mishima	160	298
Cattle	Mishima	137	201
Cattle	Mishima	155	282
Cattle	Mishima	146	246
Cattle	Mishima	161	347
Cattle	Mishima	153	280
Cattle	Mishima	155	291
Cattle	Mishima	143	204
Cattle	Mishima	159	284
Cattle	Mishima	135	179.5
Cattle	Mishima	151	284
Cattle	Mishima	152	271
Cattle	Mishima	155	286
Cattle	Mishima	151	248
Cattle	Mishima	138	217
Cattle	Mishima	163	292
Cattle	Mishima	156	310
Cattle	Mishima	149	236
Cattle	Mishima	144	230
Cattle	Mishima	151	255
Cattle	Mishima	141	234
Cattle	Mishima	146	231
Cattle	Mishima	151	235
Cattle	Mishima	148	269
Cattle	Mishima	135	194
Cattle	Mishima	154	299
Cattle	Mishima	156	290
Cattle	Mishima	160	320
Cattle	Mishima	146	230
Cattle	Mishima	145	210
Cattle	Mishima	155	262
Cattle	Mishima	145	236
Cattle	Mishima	149	240
Cattle	Mishima	150	229
Cattle	Mishima	155	275
Cattle	Mishima	136	198
Cattle	Mishima	155	293
Cattle	Mishima	157	280
Cattle	Mishima	152	307
Cattle	Mishima	152	234
Cattle	Mishima	137	213
Cattle	Mishima	154	264
Cattle	Mishima	151	242
Cattle	Mishima	146	230
Cattle	Mishima	148	221
Cattle	Mishima	156	270
Cattle	Mishima	139	188
Cattle	Mishima	157	305
Cattle	Mishima	161	299
Cattle	Mishima	167	332
Cattle	Mishima	147	226
Cattle	Mishima	145	226
Cattle	Mishima	152	270
Cattle	Mishima	151	254
Cattle	Mishima	147	247
Cattle	Mishima	146	200
Cattle	Mishima	157	281
Cattle	Mishima	138	208
Cattle	Mishima	156	304
Cattle	Mishima	159	299
Buffalo	Murrah-cross	76	44
Buffalo	Murrah-cross	97	71.5
Buffalo	Murrah-cross	90	65.5
Buffalo	Murrah-cross	95	65.5
Buffalo	Murrah-cross	100	72
Buffalo	Murrah-cross	137	168
Buffalo	Murrah-cross	122	130
Buffalo	Murrah-cross	140	205
Buffalo	Murrah-cross	151	292
Buffalo	Murrah-cross	143	229
Buffalo	Murrah-cross	165	350
Buffalo	Murrah-cross	157	279
Buffalo	Murrah-cross	149	227
Buffalo	Murrah-cross	140	205
Buffalo	Murrah-cross	141	193
Buffalo	Murrah-cross	152	238
Buffalo	Murrah-cross	185	402
Buffalo	Murrah-cross	159	282
Buffalo	Murrah-cross	179	360
Buffalo	Murrah-cross	171	336
Buffalo	Murrah-cross	171	304
Buffalo	Murrah-cross	147	213
Buffalo	Murrah-cross	150	246
Buffalo	Murrah-cross	171	355
Buffalo	Murrah-cross	161	281
Buffalo	Murrah-cross	170	324
Buffalo	Murrah-cross	175	403
Buffalo	Murrah-cross	159	290
Buffalo	Murrah-cross	158	303
Buffalo	Murrah-cross	172	337
Buffalo	Murrah-cross	164	303
Buffalo	Murrah-cross	167	270
Buffalo	Murrah-cross	154	260
Buffalo	Murrah-cross	155	290
Buffalo	Murrah-cross	145	222
Buffalo	Murrah-cross	168	326
Buffalo	Murrah-cross	149	241
Buffalo	Murrah-cross	165	308
Buffalo	Murrah-cross	156	305
Buffalo	Murrah-cross	170	284
Buffalo	Murrah-cross	169	335
Buffalo	Murrah-cross	166	317
Buffalo	Murrah-cross	172	354
Buffalo	Murrah-cross	163	308
Buffalo	Murrah-cross	159	320
Buffalo	Murrah-cross	164	335
Buffalo	Murrah-cross	160	305
Buffalo	Murrah-cross	162	272
Buffalo	Murrah-cross	177	396
Buffalo	Murrah-cross	179	413
Buffalo	Murrah-cross	184	385
Buffalo	Murrah-cross	173	393
Buffalo	Murrah-cross	177	380
Buffalo	Murrah-cross	156	268
Buffalo	Murrah-cross	166	301
Buffalo	Murrah-cross	170	285
Buffalo	Murrah-cross	180	384
Buffalo	Murrah-cross	159	270
Buffalo	Murrah-cross	175	372
Buffalo	Murrah-cross	165	291
Buffalo	Murrah-cross	180	404
Buffalo	Murrah-cross	197	546
Buffalo	Murrah-cross	176	352
Buffalo	Murrah-cross	174	342
Buffalo	Murrah-cross	184	451
Buffalo	Murrah-cross	189	454
Buffalo	Murrah-cross	180	433
Buffalo	Murrah-cross	177	415
Buffalo	Murrah-cross	167	316
Buffalo	Murrah-cross	182	405
Buffalo	Murrah-cross	150	228
Buffalo	Murrah-cross	191	477
Buffalo	Murrah-cross	176	302
Buffalo	Murrah-cross	169	326
Buffalo	Murrah-cross	174	334
Buffalo	Murrah-cross	192	476
Buffalo	Murrah-cross	187	450
Buffalo	Murrah-cross	180	430
Buffalo	Murrah-cross	180	398
Buffalo	Murrah-cross	177	403
Buffalo	Murrah-cross	172	365
Buffalo	Murrah-cross	177	388
Buffalo	Murrah-cross	160	260
Buffalo	Murrah-cross	162	330
Buffalo	Murrah-cross	184	462
Buffalo	Murrah-cross	186	442
Buffalo	Murrah-cross	178	418
Buffalo	Murrah-cross	181	442
Buffalo	Murrah-cross	176	396
Buffalo	Murrah-cross	180	390
Buffalo	Murrah-cross	182	471
Buffalo	Murrah-cross	163	294
Buffalo	Murrah-cross	176	338
Buffalo	Murrah-cross	192	516
Buffalo	Murrah-cross	163	383
Buffalo	Murrah-cross	187	402
Buffalo	Murrah-cross	173	397
Buffalo	Murrah-cross	167	345
Buffalo	Murrah-cross	176	408
Buffalo	Murrah-cross	188	450
Buffalo	Murrah-cross	185	465
Buffalo	Murrah-cross	167	279
Buffalo	Murrah-cross	175	342
Buffalo	Murrah-cross	170	338
Buffalo	Murrah-cross	170	306
Buffalo	Murrah-cross	169	351
Buffalo	Murrah-cross	173	370
Buffalo	Murrah-cross	171	344
Buffalo	Murrah-cross	184	449
Buffalo	Murrah-cross	176	352
Buffalo	Murrah-cross	179	389
Buffalo	Murrah-cross	175	323
Buffalo	Murrah-cross	174	309
Buffalo	Murrah-cross	169	371
Buffalo	Murrah-cross	181	416
Buffalo	Murrah-cross	166	264
Buffalo	Murrah-cross	183	408
Buffalo	Murrah-cross	181	419
Buffalo	Murrah-cross	184	481
Buffalo	Murrah-cross	167	327
Buffalo	Murrah-cross	178	372
Buffalo	Murrah-cross	184	452
Buffalo	Murrah-cross	195	434
Buffalo	Murrah-cross	152	205
Buffalo	Murrah-cross	155	291
Buffalo	Murrah-cross	181	403
Buffalo	Murrah-cross	192	526
Buffalo	Murrah-cross	170	318
Buffalo	Murrah-cross	174	384
Buffalo	Murrah-cross	155	266
Buffalo	Murrah-cross	182	432
Buffalo	Murrah-cross	174	448
Buffalo	Murrah-cross	190	456
Buffalo	Murrah-cross	163	313
Buffalo	Murrah-cross	169	354
Buffalo	Murrah-cross	179	388
Buffalo	Murrah-cross	169	365
Buffalo	Murrah-cross	168	338
Buffalo	Murrah-cross	183	481
Buffalo	Murrah-cross	179	371
Yak	Yak	150	197
Yak	Yak	141	164.5
Yak	Yak	134	144.5
Yak	Yak	135	146.5
Yak	Yak	102	56.5
Yak	Yak	149	184
Yak	Yak	146	154.5
Yak	Yak	129	122
Yak	Yak	154	188.5
Yak	Yak	132	112
Yak	Yak	118	104.5
Yak	Yak	125	99.5
Yak	Yak	119	96.5
Yak	Yak	156	183.5
Yak	Yak	145.5	170
Yak	Yak	137	150.5
Yak	Yak	145	164.5
Yak	Yak	142	154.5
Yak	Yak	141	175
Yak	Yak	142	177.5
Yak	Yak	150	191.5
Yak	Yak	130.5	139.5
Yak	Yak	144	176
Yak	Yak	111	84.5
Yak	Yak	129	129
Yak	Yak	124	110
Yak	Yak	109	69.5
Yak	Yak	128	114.5
Yak	Yak	132	147.5
Yak	Yak	154	177.5
Yak	Yak	141	165
Yak	Yak	134	134.5
Yak	Yak	115	84.5
Yak	Yak	108	71.5
Yak	Yak	146	160
Yak	Yak	148	176
Yak	Yak	124	97.5
Yak	Yak	116	89.5
Yak	Yak	126	117.5
Yak	Yak	140	162
Yak	Yak	131	143
Yak	Yak	96	60.5
Yak	Yak	136	159.5
Yak	Yak	129	128.5
Yak	Yak	146	158
Yak	Yak	120	99
Yak	Yak	139	153
Yak	Yak	138	134.5
Yak	Yak	146	142
Yak	Yak	114	81
Yak	Yak	144	146
Yak	Yak	137	155
Yak	Yak	124	103.5
Yak	Yak	109	84.5
Yak	Yak	148	199
Yak	Yak	146	164
Yak	Yak	147	161.5
Yak	Yak	127	111.5
Yak	Yak	123	100.5
Yak	Yak	140	133.5
Yak	Yak	149	190.5
Yak	Yak	139	142.5
Yak	Yak	128	115
Yak	Yak	128	107
Yak	Yak	149	173
Yak	Yak	139	166
Yak	Yak	146	178
Yak	Yak	124	116.5
